# Supplementary material for: 1H NMR Serum Metabolomic Change of Trimethylamine N-oxide (TMAO) Is Associated with Alcoholic Liver Disease Progression
Source: Metabolites. 2024 Jan 8;14(1):39. doi: 10.3390/metabo14010039 (PMC10818766; doi:10.3390/metabo14010039)
Supplement: Supplementary file 1 [file metabolites-14-00039-s001.zip]

Archive with 1 entries (1 files):
- metabolites-2743156-supplementary.pdf
